# Supplementary material for: Prevalence of Extended-Spectrum β-Lactamase-Producing Escherichia coli, Klebsiella pneumoniae and Enterobacter cloacae in Wastewater Effluent in Blantyre, Malawi
Source: Antibiotics (Basel). 2025 May 30;14(6):562. doi: 10.3390/antibiotics14060562 (PMC12189357; doi:10.3390/antibiotics14060562)
Supplement: Supplementary file 1 [file antibiotics-14-00562-s001.zip]

Archive with 1 entries (1 files):
- antibiotics-3575569-supplementary.pdf
